# Supplementary material for: No Women’s Land: Australian Women Veterans’ Experiences of the Culture of Military Service and Transition
Source: Int J Environ Res Public Health. 2024 Apr 15;21(4):479. doi: 10.3390/ijerph21040479 (PMC11050049; doi:10.3390/ijerph21040479)
Supplement: Supplementary file 1 [file ijerph-21-00479-s001.zip]

Archive with 1 entries (1 files):
- ijerph-2867338-supplementary.pdf
